# Supplementary material for: Docosahexaenoic Acid Counteracts the Hypoxic-Induced Inflammatory and Metabolic Alterations in 3T3-L1 Adipocytes
Source: Nutrients. 2022 Nov 1;14(21):4600. doi: 10.3390/nu14214600 (PMC9659308; doi:10.3390/nu14214600)
Supplement: Supplementary file 1 [file nutrients-14-04600-s001.zip]

Archive with 1 entries (1 files):
- nutrients-1930683-supplementary.pdf
